# Supplementary material for: Multidomain Social Determinants of Depressive Symptoms for the Elderly with Chronic Diseases: Evidence from the China Health and Retirement Longitudinal Study
Source: Healthcare (Basel). 2021 Dec 20;9(12):1765. doi: 10.3390/healthcare9121765 (PMC8701898; doi:10.3390/healthcare9121765)
Supplement: Supplementary file 1 [file healthcare-09-01765-s001.zip]

Archive with 1 entries (1 files):
- healthcare-1482342-supplementary.pdf
